# Supplementary material for: Next- and Third-Generation Sequencing Outperforms Culture-Based Methods in the Diagnosis of Ascitic Fluid Bacterial Infections of ICU Patients
Source: Cells. 2021 Nov 18;10(11):3226. doi: 10.3390/cells10113226 (PMC8617993; doi:10.3390/cells10113226)
Supplement: Supplementary file 1 [file cells-10-03226-s001.zip]

Archive with 2 entries (2 files):
- Supplementary File_1.xlsx
- Supplements.pdf
