# Supplementary material for: Next- and Third-Generation Sequencing Outperforms Culture-Based Methods in the Diagnosis of Ascitic Fluid Bacterial Infections of ICU Patients
Source: Cells. 2021 Nov 18;10(11):3226. doi: 10.3390/cells10113226 (PMC8617993; doi:10.3390/cells10113226)
Supplement: Supplementary file 1 [file cells-10-03226-s001.zip › Supplementary File_1.xlsx]

## Sheet: Tabelle1
C = Culture-based identification
I = Illumina short-read sequencing
N = Nanopore long-read sequencing
B = Blood culture positivity
Pathogen	INT-1	INT-2	INT-4	INT-5	INT-6	INT-7	INT-8	INT-9	INT-11	INT-12	INT-13	INT-14	INT-15	INT-16	INT-18	INT-19	INT-22	INT-26	INT-27	INT-30	INT-31	INT-32	INT-34	INT-36	INT-40	INT-41	INT-42	INT-43	INT-44	INT-45	INT-46	INT-47	INT-49
Citrobacter freundii	(I/N)	(I)			(N)																(N)				(I/N) + (B)
Enterobacter cloacae	(I/N)				(N)			(N)						(N)												(I)
Enterobacter/Escherichia sp.			(I)			(I)							(I)
Enterococcus faecium	(I/N)	(I)			(C/I/N) + (B)				(C/I/N)					(B)				(N)			(I/N)				(I/N)	(I)		(C/I/N)		(I/N)	(C/I/N) + (B)	(C/I/N)	(I/N)
Enterococcus faecalis								(I)		(I/N)											(N)					(C)						(C/I/N)
Enterococcus gallinarum																														(C)
Escherichia coli	(N)				(C/I/N)				(N)	(C/I/N)	(N)	(C)		(N)	(N)							(N)				(C/N)	(N)		(C/I/N)	(C)		(C)
Klebsiella quasivariicola/pneumoniae	(I)			(C/I/N)		(I) + (B)	(C/I/N)	(I)	(N)					(N)				(I)	(I/N)							(C/I/N)	(I/N)	(I)
Klebsiella/Raoultella/Ent. sp.				(I/N)	(I/N)																				(B)		(I/N)
Listeria monocytogenes								(I)
Proteus vulgaris																									(C/I/N)
Staphylococcus aureus								(I)												(I)										(I)			(I)
Granulicatella sp.												(I)
Actinomyces sp.																								(I)
Anaerococcus sp.																					(N)												(I)
Atopostipes sp.																		(I)												(I)
Bacteroides sp.																																(N)
Bacteroides fragilis																										(I)			(I/N)			(N)
Bacteroides thetaiotaomicron																																(I/N)
Bacteroides uniformis																																(I)
Clostridium perfringens/tertium									(I)												(N)
Clostridium scindens																																(I/N)
Clostridium clostridioforme																																(C)
Clostridium sp.									(I/N)									(N)			(I/N)	(I)										(C/I/N) + (B)
Erysipelatoclostridium ramosum			(B)													(I)
Enterocloster sp.																			(I)		(I)						(I)		(I)
Eggerthella lenta																			(I)		(I/N)								(I)
Eubacterium eligens																		(N)	(N)		(I/N)	(I)
Faecalibacterium prausnitzii																	(N)	(N)			(I/N)	(I/N)	(I/N)		(I)		(I)	(I)
Finegoldia magna																					(N)
Fusobacterium sp.																(I/N)
Fusobacterium nucleatum																					(N)	(I)							(I/N)
Lachnospiraceae												(N)									(I/N)	(I/N)	(N)						(N)			(N)
Lactobacillus sp.				(C/I)				(I/N)
Lacticaseibacillus paracasei	(I/N)
Lactobacillus fermentum	(I)	(I)		(I)			(I)	(I)			(I)	(C/I/N)	(I)		(I)		(I)			(I)	(N)
Lactobacillus gasseri												(C/I/N)									(N)
Lactobacillus paracasei					(N)
Lactococcus lactis				(I/N)																													(N)
Parvimonas micra																										(I)			(I/N)
Peptostreptococcaceae																		(N)
Peptostreptococcus sp.																													(I/N)			(N)
Peptostreptococcus stomatis																													(I)
Phocaeicola vulgatus																(I)																(I/N)
Porphyromonas pasteri																								(I)
Porphyromonas sp.												(I)
Prevotella melaninogenica	(I/N)	(I)			(N)							(I/N)									(N)
Prevotella oris																																(I)
Prevotella pallens												(I)
Prevotella veroralis																																(I)
Pseudoramibacter sp.																					(I/N)	(I)
Roseburia hominis																																(I)
Veillonella atypica												(I/N)
Veillonella parvula					(I/N)														(N)		(N)			(I/N)
